# Supplementary material for: Analysis of Structure and Function of Ladybird Leg and Subsequent Design and Fabrication of a Simplified Leg Structure for Robotic Applications
Source: Biomimetics (Basel). 2024 Mar 18;9(3):184. doi: 10.3390/biomimetics9030184 (PMC10967798; doi:10.3390/biomimetics9030184)
Supplement: Supplementary file 1 [file biomimetics-09-00184-s001.zip]

Archive with 1 entries (1 files):
- biomimetics-2903301-supplementary.mov
